# Supplementary material for: Low Virulence of the Fungi Escovopsis and Escovopsioides to a Leaf-Cutting Ant-Fungus Symbiosis
Source: Front Microbiol. 2021 Jul 29;12:673445. doi: 10.3389/fmicb.2021.673445 (PMC8358438; doi:10.3389/fmicb.2021.673445)
Supplement: Supplementary file 3 [file Table_3.XLSX]

## Sheet: Planilha1
treat	level_colony	colony	pot	day	colony weight
control	queen	c17	1	0	44.152
control	workers	c17	2	0	52.24
control	garden	c17	3	0	23.454
control	queen	c18	4	0	44.245
control	workers	c18	5	0	41.728
control	garden	c18	6	0	21.917
control	queen	c19	7	0	40.383
control	workers	c19	8	0	44.595
control	garden	c19	9	0	17.952
control	queen	c17	1	1	40.456
control	workers	c17	2	1	42.752
control	garden	c17	3	1	25.432
control	queen	c18	4	1	37.769
control	workers	c18	5	1	34.479
control	garden	c18	6	1	24.235
control	queen	c19	7	1	37.424
control	workers	c19	8	1	38.872
control	garden	c19	9	1	19.269
control	queen	c17	1	2	42.863
control	workers	c17	2	2	40.222
control	garden	c17	3	2	22.793
control	queen	c18	4	2	40.427
control	workers	c18	5	2	33.895
control	garden	c18	6	2	21.964
control	queen	c19	7	2	39.887
control	workers	c19	8	2	39.461
control	garden	c19	9	2	16.991
control	queen	c17	1	3	45.538
control	workers	c17	2	3	38.307
control	garden	c17	3	3	20.857
control	queen	c18	4	3	42.56
control	workers	c18	5	3	33.656
control	garden	c18	6	3	20.32
control	queen	c19	7	3	43.465
control	workers	c19	8	3	39.883
control	garden	c19	9	3	14.871
control	queen	c17	1	4	47.556
control	workers	c17	2	4	36.152
control	garden	c17	3	4	19.186
control	queen	c18	4	4	44.486
control	workers	c18	5	4	31.628
control	garden	c18	6	4	18.04
control	queen	c19	7	4	43.552
control	workers	c19	8	4	38.626
control	garden	c19	9	4	13.344
control	queen	c17	1	5	47.925
control	workers	c17	2	5	32.398
control	garden	c17	3	5	19.186
control	queen	c18	4	5	43.223
control	workers	c18	5	5	30.575
control	garden	c18	6	5	18.04
control	queen	c19	7	5	42.997
control	workers	c19	8	5	35.935
control	garden	c19	9	5	13.344
control	queen	c17	1	6	50.432
control	workers	c17	2	6	31.673
control	garden	c17	3	6	19.186
control	queen	c18	4	6	41.725
control	workers	c18	5	6	29.591
control	garden	c18	6	6	18.04
control	queen	c19	7	6	43.756
control	workers	c19	8	6	34.673
control	garden	c19	9	6	13.344
control	queen	c17	1	7	51.886
control	workers	c17	2	7	30.743
control	garden	c17	3	7	19.186
control	queen	c18	4	7	42.958
control	workers	c18	5	7	27.302
control	garden	c18	6	7	18.04
control	queen	c19	7	7	45.238
control	workers	c19	8	7	32.993
control	garden	c19	9	7	13.344
Escovopsis	queen	c16	10	0	42.683
Escovopsis	workers	c16	11	0	37.462
Escovopsis	garden	c16	12	0	21.821
Escovopsis	queen	c24	13	0	47.907
Escovopsis	workers	c24	14	0	44.099
Escovopsis	garden	c24	15	0	34.371
Escovopsis	queen	c42	16	0	53.531
Escovopsis	workers	c42	17	0	48.614
Escovopsis	garden	c42	18	0	41.19
Escovopsis	queen	c16	10	1	24.911
Escovopsis	workers	c16	11	1	19.101
Escovopsis	garden	c16	12	1	24.4
Escovopsis	queen	c24	13	1	36.094
Escovopsis	workers	c24	14	1	32.323
Escovopsis	garden	c24	15	1	35.931
Escovopsis	queen	c42	16	1	42.815
Escovopsis	workers	c42	17	1	35.574
Escovopsis	garden	c42	18	1	42.408
Escovopsis	queen	c16	10	2	22.417
Escovopsis	workers	c16	11	2	14.303
Escovopsis	garden	c16	12	2	21.93
Escovopsis	queen	c24	13	2	33.655
Escovopsis	workers	c24	14	2	27.762
Escovopsis	garden	c24	15	2	31.668
Escovopsis	queen	c42	16	2	36.962
Escovopsis	workers	c42	17	2	28.459
Escovopsis	garden	c42	18	2	39.586
Escovopsis	queen	c16	10	3	23.388
Escovopsis	workers	c16	11	3	12.468
Escovopsis	garden	c16	12	3	19.825
Escovopsis	queen	c24	13	3	31.922
Escovopsis	workers	c24	14	3	24.698
Escovopsis	garden	c24	15	3	24.59
Escovopsis	queen	c42	16	3	34.794
Escovopsis	workers	c42	17	3	24.296
Escovopsis	garden	c42	18	3	37.093
Escovopsis	queen	c16	10	4	25.626
Escovopsis	workers	c16	11	4	9.595
Escovopsis	garden	c16	12	4	17.809
Escovopsis	queen	c24	13	4	31.512
Escovopsis	workers	c24	14	4	21.465
Escovopsis	garden	c24	15	4	21.827
Escovopsis	queen	c42	16	4	33.167
Escovopsis	workers	c42	17	4	20.624
Escovopsis	garden	c42	18	4	34.643
Escovopsis	queen	c16	10	5	28.031
Escovopsis	workers	c16	11	5	6.75
Escovopsis	garden	c16	12	5	17.809
Escovopsis	queen	c24	13	5	30.373
Escovopsis	workers	c24	14	5	18.614
Escovopsis	garden	c24	15	5	21.827
Escovopsis	queen	c42	16	5	32.001
Escovopsis	workers	c42	17	5	17.125
Escovopsis	garden	c42	18	5	34.643
Escovopsis	queen	c16	10	6	30.704
Escovopsis	workers	c16	11	6	3.489
Escovopsis	garden	c16	12	6	17.809
Escovopsis	queen	c24	13	6	31.415
Escovopsis	workers	c24	14	6	15.526
Escovopsis	garden	c24	15	6	21.827
Escovopsis	queen	c42	16	6	31.522
Escovopsis	workers	c42	17	6	15.037
Escovopsis	garden	c42	18	6	34.643
Escovopsis	queen	c16	10	7	34.223
Escovopsis	workers	c16	11	7	2.652
Escovopsis	garden	c16	12	7	17.809
Escovopsis	queen	c24	13	7	32.521
Escovopsis	workers	c24	14	7	12.274
Escovopsis	garden	c24	15	7	21.827
Escovopsis	queen	c42	16	7	31.645
Escovopsis	workers	c42	17	7	12.604
Escovopsis	garden	c42	18	7	34.643
Escovopsioides	queen	c5	19	0	46.116
Escovopsioides	workers	c5	20	0	54.495
Escovopsioides	garden	c5	21	0	24.969
Escovopsioides	queen	c23	22	0	42.406
Escovopsioides	workers	c23	23	0	42.803
Escovopsioides	garden	c23	24	0	15.802
Escovopsioides	queen	c4	25	0	37.896
Escovopsioides	workers	c4	26	0	42.401
Escovopsioides	garden	c4	27	0	17.803
Escovopsioides	queen	c5	19	1	40.414
Escovopsioides	workers	c5	20	1	42.146
Escovopsioides	garden	c5	21	1	26.315
Escovopsioides	queen	c23	22	1	35.211
Escovopsioides	workers	c23	23	1	34.255
Escovopsioides	garden	c23	24	1	17.345
Escovopsioides	queen	c4	25	1	31.944
Escovopsioides	workers	c4	26	1	33.326
Escovopsioides	garden	c4	27	1	16.755
Escovopsioides	queen	c5	19	2	39.916
Escovopsioides	workers	c5	20	2	38.885
Escovopsioides	garden	c5	21	2	22.718
Escovopsioides	queen	c23	22	2	35.557
Escovopsioides	workers	c23	23	2	30.419
Escovopsioides	garden	c23	24	2	15.07
Escovopsioides	queen	c4	25	2	37.33
Escovopsioides	workers	c4	26	2	31.063
Escovopsioides	garden	c4	27	2	14.112
Escovopsioides	queen	c5	19	3	41.794
Escovopsioides	workers	c5	20	3	38.042
Escovopsioides	garden	c5	21	3	20.016
Escovopsioides	queen	c23	22	3	38.378
Escovopsioides	workers	c23	23	3	27.668
Escovopsioides	garden	c23	24	3	13.221
Escovopsioides	queen	c4	25	3	41.333
Escovopsioides	workers	c4	26	3	32.072
Escovopsioides	garden	c4	27	3	11.978
Escovopsioides	queen	c5	19	4	43.677
Escovopsioides	workers	c5	20	4	36.859
Escovopsioides	garden	c5	21	4	17.55
Escovopsioides	queen	c23	22	4	40.453
Escovopsioides	workers	c23	23	4	26.033
Escovopsioides	garden	c23	24	4	11.547
Escovopsioides	queen	c4	25	4	40.525
Escovopsioides	workers	c4	26	4	30.934
Escovopsioides	garden	c4	27	4	10.044
Escovopsioides	queen	c5	19	5	44.844
Escovopsioides	workers	c5	20	5	35.562
Escovopsioides	garden	c5	21	5	17.55
Escovopsioides	queen	c23	22	5	41.325
Escovopsioides	workers	c23	23	5	24.194
Escovopsioides	garden	c23	24	5	11.547
Escovopsioides	queen	c4	25	5	39.826
Escovopsioides	workers	c4	26	5	29.965
Escovopsioides	garden	c4	27	5	10.044
Escovopsioides	queen	c5	19	6	44.752
Escovopsioides	workers	c5	20	6	36.073
Escovopsioides	garden	c5	21	6	17.55
Escovopsioides	queen	c23	22	6	43.669
Escovopsioides	workers	c23	23	6	21.87
Escovopsioides	garden	c23	24	6	11.547
Escovopsioides	queen	c4	25	6	39.645
Escovopsioides	workers	c4	26	6	31.122
Escovopsioides	garden	c4	27	6	10.044
Escovopsioides	queen	c5	19	7	46.82
Escovopsioides	workers	c5	20	7	36.254
Escovopsioides	garden	c5	21	7	17.55
Escovopsioides	queen	c23	22	7	44.45
Escovopsioides	workers	c23	23	7	18.931
Escovopsioides	garden	c23	24	7	11.547
Escovopsioides	queen	c4	25	7	40.502
Escovopsioides	workers	c4	26	7	30.293
Escovopsioides	garden	c4	27	7	10.044
Trichoderma	queen	c25	28	0	40.647
Trichoderma	workers	c25	29	0	40.831
Trichoderma	garden	c25	30	0	25.736
Trichoderma	queen	c20	31	0	44.2
Trichoderma	workers	c20	32	0	53.66
Trichoderma	garden	c20	33	0	35.171
Trichoderma	queen	c21	34	0	35.48
Trichoderma	workers	c21	35	0	35.342
Trichoderma	garden	c21	36	0	20.593
Trichoderma	queen	c25	28	1	24.848
Trichoderma	workers	c25	29	1	30.353
Trichoderma	garden	c25	30	1	28.475
Trichoderma	queen	c20	31	1	35.197
Trichoderma	workers	c20	32	1	41.369
Trichoderma	garden	c20	33	1	36.563
Trichoderma	queen	c21	34	1	28.786
Trichoderma	workers	c21	35	1	26.927
Trichoderma	garden	c21	36	1	21.688
Trichoderma	queen	c25	28	2	23.774
Trichoderma	workers	c25	29	2	24.963
Trichoderma	garden	c25	30	2	26.02
Trichoderma	queen	c20	31	2	40.183
Trichoderma	workers	c20	32	2	41.547
Trichoderma	garden	c20	33	2	32.821
Trichoderma	queen	c21	34	2	27.14
Trichoderma	workers	c21	35	2	23.797
Trichoderma	garden	c21	36	2	18.433
Trichoderma	queen	c25	28	3	27.52
Trichoderma	workers	c25	29	3	21.609
Trichoderma	garden	c25	30	3	24.054
Trichoderma	queen	c20	31	3	43.879
Trichoderma	workers	c20	32	3	40.74
Trichoderma	garden	c20	33	3	28.281
Trichoderma	queen	c21	34	3	28.886
Trichoderma	workers	c21	35	3	22.624
Trichoderma	garden	c21	36	3	15.887
Trichoderma	queen	c25	28	4	29.694
Trichoderma	workers	c25	29	4	19.658
Trichoderma	garden	c25	30	4	22.186
Trichoderma	queen	c20	31	4	45.117
Trichoderma	workers	c20	32	4	40.015
Trichoderma	garden	c20	33	4	25.433
Trichoderma	queen	c21	34	4	30.428
Trichoderma	workers	c21	35	4	21.489
Trichoderma	garden	c21	36	4	13.823
Trichoderma	queen	c25	28	5	31.623
Trichoderma	workers	c25	29	5	17.329
Trichoderma	garden	c25	30	5	22.186
Trichoderma	queen	c20	31	5	45.36
Trichoderma	workers	c20	32	5	40.054
Trichoderma	garden	c20	33	5	25.433
Trichoderma	queen	c21	34	5	31.293
Trichoderma	workers	c21	35	5	20.391
Trichoderma	garden	c21	36	5	13.823
Trichoderma	queen	c25	28	6	33.287
Trichoderma	workers	c25	29	6	15.077
Trichoderma	garden	c25	30	6	22.186
Trichoderma	queen	c20	31	6	44.484
Trichoderma	workers	c20	32	6	39.452
Trichoderma	garden	c20	33	6	25.433
Trichoderma	queen	c21	34	6	32.318
Trichoderma	workers	c21	35	6	17.925
Trichoderma	garden	c21	36	6	13.823
Trichoderma	queen	c25	28	7	34.72
Trichoderma	workers	c25	29	7	12.54
Trichoderma	garden	c25	30	7	22.186
Trichoderma	queen	c20	31	7	44.013
Trichoderma	workers	c20	32	7	38.433
Trichoderma	garden	c20	33	7	25.433
Trichoderma	queen	c21	34	7	34.319
Trichoderma	workers	c21	35	7	16.082
Trichoderma	garden	c21	36	7	13.823

## Sheet: Planilha2
PESO DOS NINHOS
Dia: 03/04/2017		Dia: 07/04/2017		Dia: 10/04/2017		Dia: 13/04/2017		Dia: 16/04/2017		Dia: 19/04/2017		Dia: 22/04/2017		Dia: 25/04/2017		Dia: 28/04/2017		Dia: 01/05/2017		Dia: 04/05/2017
tratamento	peso jardim	tratamento	peso jardim	tratamento	peso jardim	tratamento	peso jardim	tratamento	peso jardim	tratamento	peso jardim	tratamento	peso jardim	tratamento	peso jardim	tratamento	peso jardim	tratamento	peso jardim	tratamento	peso jardim
T25W-1	40.831	T25W-1	30.353	T25W-1	24.963	T25W-1	21.609	T25W-1	19.658	T25W-1	17.329	T25W-1	15.077	T25W-1	12.54	T25W-1	9.402	T25W-1	7.976	T25W-1	5.989
C18Q-1	44.245	C18Q-1	37.769	C18Q-1	40.427	C18Q-1	42.56	C18Q-1	44.486	C18Q-1	43.223	C18Q-1	41.725	C18Q-1	42.958	C18Q-1	41.231	C18Q-1	42.598	C18Q-1	43.963
E16G-1		E16G-1	24.4	E16G-1	21.93	E16G-1	19.825	E16G-1	17.809	E16G-1	morto	E16G-1	morto	E16G-1	morto	E16G-1	morto	E16G-1	morto	E16G-1	morto
O5G-1		O5G-1	26.315	O5G-1	22.718	O5G-1	20.016	O5G-1	17.55	O5G-1	morto	O5G-1	morto	O5G-1	morto	O5G-1	morto	O5G-1	morto	O5G-1	morto
C18G-1		C18G-1	24.235	C18G-1	21.964	C18G-1	20.32	C18G-1	18.04	C18G-1	morto	C18G-1	morto	C18G-1	morto	C18G-1	morto	C18G-1	morto	C18G-1	morto
O5Q-1	46.116	O5Q-1	40.414	O5Q-1	39.916	O5Q-1	41.794	O5Q-1	43.677	O5Q-1	44.844	O5Q-1	44.752	O5Q-1	46.82	O5Q-1	46.217	O5Q-1	48.255	O5Q-1	48.822
E16W-1	37.462	E16W-1	19.101	E16W-1	14.303	E16W-1	12.468	E16W-1	9.595	E16W-1	6.75	E16W-1	3.489	E16W-1	2.652	E16W-1	morto	E16W-1	morto	E16W-1	morto
E16Q-1	42.683	E16Q-1	24.911	E16Q-1	22.417	E16Q-1	23.388	E16Q-1	25.626	E16Q-1	28.031	E16Q-1	30.704	E16Q-1	34.223	E16Q-1	35.182	E16Q-1	37.833	E16Q-1	39.942
T25G-1		T25G-1	28.475	T25G-1	26.02	T25G-1	24.054	T25G-1	22.186	T25G-1	morto	T25G-1	morto	T25G-1	morto	T25G-1	-	T25G-1	morto	T25G-1	morto
O5W-1	54.495	O5W-1	42.146	O5W-1	38.885	O5W-1	38.042	O5W-1	36.859	O5W-1	35.562	O5W-1	36.073	O5W-1	36.254	O5W-1	37.655	O5W-1	39.359	O5W-1	39.246
C18W-1	41.728	C18W-1	34.479	C18W-1	33.895	C18W-1	33.656	C18W-1	31.628	C18W-1	30.575	C18W-1	29.591	C18W-1	27.302	C18W-1	27.118	C18W-1	27.749	C18W-1	27.301
T25Q-1	40.647	T25Q-1	24.848	T25Q-1	23.774	T25Q-1	27.52	T25Q-1	29.694	T25Q-1	31.623	T25Q-1	33.287	T25Q-1	34.72	T25Q-1	34	T25Q-1	35.031	T25Q-1	36.951
C17Q-2	44.152	C17Q-2	40.456	C17Q-2	42.863	C17Q-2	45.538	C17Q-2	47.556	C17Q-2	47.925	C17Q-2	50.432	C17Q-2	51.886	C17Q-2	53.585	C17Q-2	56.472	C17Q-2	58.423
O23Q-2	42.406	O23Q-2	35.211	O23Q-2	35.557	O23Q-2	38.378	O23Q-2	40.453	O23Q-2	41.325	O23Q-2	43.669	O23Q-2	44.45	O23Q-2	47.352	O23Q-2	48.58	O23Q-2	51.12
E24G-2		E24G-2	35. 931	E24G-2	31.668	E24G-2	24.59	E24G-2	21.827	E24G-2	morto	E24G-2	morto	E24G-2	morto	E24G-2	morto	E24G-2	morto	E24G-2	morto
C17G-2		C17G-2	25.432	C17G-2	22.793	C17G-2	20.857	C17G-2	19.186	C17G-2	morto	C17G-2	morto	C17G-2	morto	C17G-2	morto	C17G-2	morto	C17G-2	morto
O23G-2		O23G-2	17.345	O23G-2	15.07	O23G-2	13.221	O23G-2	11.547	O23G-2	morto	O23G-2	morto	O23G-2	morto	O23G-2	morto	O23G-2	morto	O23G-2	morto
T20W-2	53.66	T20W-2	41.369	T20W-2	41.547	T20W-2	40.74	T20W-2	40.015	T20W-2	40.054	T20W-2	39.452	T20W-2	38.433	T20W-2	37.406	T20W-2	37.055	T20W-2	35.674
T20G-2		T20G-2	36.563	T20G-2	32.821	T20G-2	28.281	T20G-2	25.433	T20G-2	morto	T20G-2	morto	T20G-2	morto	T20G-2	morto	T20G-2	morto	T20G-2	morto
E24Q-2	47.907	E24Q-2	36.094	E24Q-2	33.655	E24Q-2	31.922	E24Q-2	31.512	E24Q-2	30.373	E24Q-2	31.415	E24Q-2	32.521	E24Q-2	33.59	E24Q-2	35.195	E24Q-2	35.971
T20Q-2	44.2	T20Q-2	35.197	T20Q-2	40.183	T20Q-2	43.879	T20Q-2	45.117	T20Q-2	45.36	T20Q-2	44.484	T20Q-2	44.013	T20Q-2	43.321	T20Q-2	45.208	T20Q-2	46.998
C17W-2	52.24	C17W-2	42.752	C17W-2	40.222	C17W-2	38.307	C17W-2	36.152	C17W-2	32.398	C17W-2	31.673	C17W-2	30.743	C17W-2	29.962	C17W-2	31.319	C17W-2	32.203
E24W-2	44.099	E24W-2	32.323	E24W-2	27.762	E24W-2	24.698	E24W-2	21.465	E24W-2	18.614	E24W-2	15.526	E24W-2	12.274	E24W-2	9.746	E24W-2	8.567	E24W-2	5.53
O23W-2	42.803	O23W-2	34.255	O23W-2	30.419	O23W-2	27.668	O23W-2	26.033	O23W-2	24.194	O23W-2	21.87	O23W-2	18.931	O23W-2	16.867	O23W-2	15.417	O23W-2	13.075
C19G-3		C19G-3	19.269	C19G-3	16.991	C19G-3	14.871	C19G-3	13.344	C19G-3	morto	C19G-3	morto	C19G-3	morto	C19G-3	morto	C19G-3	morto	C19G-3	morto
E42Q-3	53.531	E42Q-3	42.815	E42Q-3	36.962	E42Q-3	34.794	E42Q-3	33.167	E42Q-3	32.001	E42Q-3	31.522	E42Q-3	31.645	E42Q-3	32.378	E42Q-3	33.582	E42Q-3	34.929
T21G-3		T21G-3	21.688	T21G-3	18.433	T21G-3	15.887	T21G-3	13.823	T21G-3	morto	T21G-3	morto	T21G-3	morto	T21G-3	morto	T21G-3	morto	T21G-3	morto
O4G-3		O4G-3	16.755	O4G-3	14.112	O4G-3	11.978	O4G-3	10.044	O4G-3	morto	O4G-3	morto	O4G-3	morto	O4G-3	morto	O4G-3	morto	O4G-3	morto
C19Q-3	40.383	C19Q-3	37.424	C19Q-3	39.887	C19Q-3	43.465	C19Q-3	43.552	C19Q-3	42.997	C19Q-3	43.756	C19Q-3	45.238	C19Q-3	46.847	C19Q-3	48.883	C19Q-3	49.899
C19W-3	44.595	C19W-3	38.872	C19W-3	39.461	C19W-3	39.883	C19W-3	38.626	C19W-3	35.935	C19W-3	34.673	C19W-3	32.993	C19W-3	31.646	C19W-3	31.301	C19W-3	30.897
O4W-3	42.401	O4W-3	33.326	O4W-3	31.063	O4W-3	32.072	O4W-3	30.934	O4W-3	29.965	O4W-3	31.122	O4W-3	30.293	O4W-3	30.88	O4W-3	30.946	O4W-3	31.404
E42G-3		E42G-3	42.408	E42G-3	39.586	E42G-3	37.093	E42G-3	34.643	E42G-3	morto	E42G-3	morto	E42G-3	morto	E42G-3	morto	E42G-3	morto	E42G-3	morto
T21W-3	35.342	T21W-3	26.927	T21W-3	23.797	T21W-3	22.624	T21W-3	21.489	T21W-3	20.391	T21W-3	17.925	T21W-3	16.082	T21W-3	31.076	T21W-3	14.656	T21W-3	13.134
O4Q-3	37.896	O4Q-3	31.944	O4Q-3	37.33	O4Q-3	41.333	O4Q-3	40.525	O4Q-3	39.826	O4Q-3	39.645	O4Q-3	40.502	O4Q-3	43.148	O4Q-3	45.138	O4Q-3	47.796
E42W-3	48.614	E42W-3	35.574	E42W-3	28.459	E42W-3	24.296	E42W-3	20.624	E42W-3	17.125	E42W-3	15.037	E42W-3	12.604	E42W-3	10.405	E42W-3	9.42	E42W-3	7.739
T21Q-3	35.48	T21Q-3	28.786	T21Q-3	27.14	T21Q-3	28.886	T21Q-3	30.428	T21Q-3	31.293	T21Q-3	32.318	T21Q-3	34.319	T21Q-3	33.833	T21Q-3	34.761	T21Q-3	36.485
