# Supplementary material for: Low Virulence of the Fungi Escovopsis and Escovopsioides to a Leaf-Cutting Ant-Fungus Symbiosis
Source: Front Microbiol. 2021 Jul 29;12:673445. doi: 10.3389/fmicb.2021.673445 (PMC8358438; doi:10.3389/fmicb.2021.673445)
Supplement: Supplementary file 4 [file Table_4.XLSX]

## Sheet: Planilha1
treat	level_colony	colony	pot	days	cut (g)
control	queen	c17	1	1	1.76961
control	workers	c17	2	1	0.62786
control	queen	c18	3	1	2.34826
control	workers	c18	4	1	2.12503
control	queen	c19	5	1	2.44044
control	workers	c19	6	1	2.07724
control	queen	c17	1	2	2.92898
control	workers	c17	2	2	2.53657
control	queen	c18	3	2	2.07828
control	workers	c18	4	2	1.08329
control	queen	c19	5	2	2.31953
control	workers	c19	6	2	1.75366
control	queen	c17	1	3	2.5464
control	workers	c17	2	3	1.1384
control	queen	c18	3	3	2.36231
control	workers	c18	4	3	1.61024
control	queen	c19	5	3	2.53799
control	workers	c19	6	3	1.41422
control	queen	c17	1	4	2.44786
control	workers	c17	2	4	1.28824
control	queen	c18	3	4	2.58077
control	workers	c18	4	4	2.1096
control	queen	c19	5	4	2.36429
control	workers	c19	6	4	1.80695
control	queen	c17	1	5	2.4886
control	workers	c17	2	5	1.59083
control	queen	c18	3	5	2.6459
control	workers	c18	4	5	1.63102
control	queen	c19	5	5	2.50984
control	workers	c19	6	5	1.65611
control	queen	c17	1	6	2.43023
control	workers	c17	2	6	1.29878
control	queen	c18	3	6	2.28019
control	workers	c18	4	6	1.62777
control	queen	c19	5	6	2.50083
control	workers	c19	6	6	1.12959
control	queen	c17	1	7	2.44993
control	workers	c17	2	7	1.45151
control	queen	c18	3	7	2.31798
control	workers	c18	4	7	1.17548
control	queen	c19	5	7	2.05023
control	workers	c19	6	7	1.18586
control	queen	c17	1	8	2.32789
control	workers	c17	2	8	2.36149
control	queen	c18	3	8	2.12859
control	workers	c18	4	8	1.58137
control	queen	c19	5	8	2.61678
control	workers	c19	6	8	2.45942
control	queen	c17	1	9	2.60034
control	workers	c17	2	9	1.07907
control	queen	c18	3	9	2.4124
control	workers	c18	4	9	1.64636
control	queen	c19	5	9	2.26645
control	workers	c19	6	9	2.03164
control	queen	c17	1	10	2.30551
control	workers	c17	2	10	1.60264
control	queen	c18	3	10	1.92256
control	workers	c18	4	10	1.41302
control	queen	c19	5	10	2.30655
control	workers	c19	6	10	1.49644
control	queen	c17	1	11	2.39239
control	workers	c17	2	11	1.3567
control	queen	c18	3	11	2.29894
control	workers	c18	4	11	1.56345
control	queen	c19	5	11	2.20554
control	workers	c19	6	11	1.72716
control	queen	c17	1	12	2.18817
control	workers	c17	2	12	1.11261
control	queen	c18	3	12	1.89516
control	workers	c18	4	12	1.89307
control	queen	c19	5	12	1.84079
control	workers	c19	6	12	1.10491
control	queen	c17	1	13	1.89388
control	workers	c17	2	13	1.60711
control	queen	c18	3	13	2.02175
control	workers	c18	4	13	1.9296
control	queen	c19	5	13	2.07023
control	workers	c19	6	13	1.0526
control	queen	c17	1	14	2.51155
control	workers	c17	2	14	1.81592
control	queen	c18	3	14	1.78234
control	workers	c18	4	14	2.10422
control	queen	c19	5	14	2.11084
control	workers	c19	6	14	1.75201
control	queen	c17	1	15	2.37957
control	workers	c17	2	15	2.10992
control	queen	c18	3	15	1.86125
control	workers	c18	4	15	1.46553
control	queen	c19	5	15	2.30091
control	workers	c19	6	15	0.924058
control	queen	c17	1	16	2.11455
control	workers	c17	2	16	1.48686
control	queen	c18	3	16	1.64681
control	workers	c18	4	16	1.33499
control	queen	c19	5	16	1.76565
control	workers	c19	6	16	0.721584
control	queen	c17	1	17	2.61869
control	workers	c17	2	17	2.1703
control	queen	c18	3	17	2.51174
control	workers	c18	4	17	1.89108
control	queen	c19	5	17	2.32824
control	workers	c19	6	17	1.92536
control	queen	c17	1	18	2.21648
control	workers	c17	2	18	2.22686
control	queen	c18	3	18	2.29338
control	workers	c18	4	18	1.32326
control	queen	c19	5	18	1.89274
control	workers	c19	6	18	1.07143
control	queen	c17	1	19	2.30875
control	workers	c17	2	19	1.61967
control	queen	c18	3	19	2.33193
control	workers	c18	4	19	1.4355
control	queen	c19	5	19	2.28969
control	workers	c19	6	19	1.32138
control	queen	c17	1	20	2.44514
control	workers	c17	2	20	2.27219
control	queen	c18	3	20	2.07157
control	workers	c18	4	20	1.59616
control	queen	c19	5	20	2.6065
control	workers	c19	6	20	2.017
control	queen	c17	1	21	1.59234
control	workers	c17	2	21	1.09855
control	queen	c18	3	21	1.29662
control	workers	c18	4	21	1.62815
control	queen	c19	5	21	2.34058
control	workers	c19	6	21	1.71018
control	queen	c17	1	22	1.97787
control	workers	c17	2	22	1.15197
control	queen	c18	3	22	1.99607
control	workers	c18	4	22	1.66377
control	queen	c19	5	22	1.95729
control	workers	c19	6	22	1.79946
control	queen	c17	1	23	2.31994
control	workers	c17	2	23	1.4934
control	queen	c18	3	23	2.19556
control	workers	c18	4	23	0.79432
control	queen	c19	5	23	2.28462
control	workers	c19	6	23	1.19855
control	queen	c17	1	24	2.47086
control	workers	c17	2	24	2.55672
control	queen	c18	3	24	1.83604
control	workers	c18	4	24	2.05106
control	queen	c19	5	24	2.43905
control	workers	c19	6	24	1.91802
control	queen	c17	1	25	2.59605
control	workers	c17	2	25	1.9386
control	queen	c18	3	25	1.9044
control	workers	c18	4	25	1.4186
control	queen	c19	5	25	2.40688
control	workers	c19	6	25	1.56965
control	queen	c17	1	26	2.28966
control	workers	c17	2	26	2.23521
control	queen	c18	3	26	1.76364
control	workers	c18	4	26	1.9758
control	queen	c19	5	26	1.95989
control	workers	c19	6	26	1.99358
control	queen	c17	1	27	2.397
control	workers	c17	2	27	1.907
control	queen	c18	3	27	2.35186
control	workers	c18	4	27	1.14335
control	queen	c19	5	27	2.40938
control	workers	c19	6	27	1.56587
control	queen	c17	1	28	2.33822
control	workers	c17	2	28	1.81213
control	queen	c18	3	28	2.31684
control	workers	c18	4	28	1.28084
control	queen	c19	5	28	1.91746
control	workers	c19	6	28	0.364652
control	queen	c17	1	29	2.40421
control	workers	c17	2	29	2.2367
control	queen	c18	3	29	1.63248
control	workers	c18	4	29	1.92211
control	queen	c19	5	29	2.25667
control	workers	c19	6	29	1.04327
Escovopsis	queen	c16	7	1	0.304032
Escovopsis	workers	c16	8	1	0.562252
Escovopsis	queen	c24	9	1	0.24508
Escovopsis	workers	c24	10	1	0
Escovopsis	queen	c42	11	1	0.2973
Escovopsis	workers	c42	12	1	0.002272
Escovopsis	queen	c16	7	2	0.4176
Escovopsis	workers	c16	8	2	0.4609
Escovopsis	queen	c24	9	2	1.21607
Escovopsis	workers	c24	10	2	1.04144
Escovopsis	queen	c42	11	2	0.001616
Escovopsis	workers	c42	12	2	0.028002
Escovopsis	queen	c16	7	3	1.39735
Escovopsis	workers	c16	8	3	0.474689
Escovopsis	queen	c24	9	3	1.0438
Escovopsis	workers	c24	10	3	0.8208
Escovopsis	queen	c42	11	3	0.3315
Escovopsis	workers	c42	12	3	0.08165
Escovopsis	queen	c16	7	4	1.52489
Escovopsis	workers	c16	8	4	1.13037
Escovopsis	queen	c24	9	4	0.720742
Escovopsis	workers	c24	10	4	0.692956
Escovopsis	queen	c42	11	4	0.137168
Escovopsis	workers	c42	12	4	0
Escovopsis	queen	c16	7	5	2.12335
Escovopsis	workers	c16	8	5	1.19391
Escovopsis	queen	c24	9	5	0.609844
Escovopsis	workers	c24	10	5	0.48816
Escovopsis	queen	c42	11	5	0.67258
Escovopsis	workers	c42	12	5	1.16785
Escovopsis	queen	c16	7	6	1.57439
Escovopsis	workers	c16	8	6	0.6133
Escovopsis	queen	c24	9	6	0.909264
Escovopsis	workers	c24	10	6	0.765898
Escovopsis	queen	c42	11	6	0.616481
Escovopsis	workers	c42	12	6	1.04455
Escovopsis	queen	c16	7	7	1.4211
Escovopsis	workers	c16	8	7	1.09741
Escovopsis	queen	c24	9	7	1.026
Escovopsis	workers	c24	10	7	1.32057
Escovopsis	queen	c42	11	7	0.571165
Escovopsis	workers	c42	12	7	0.058965
Escovopsis	queen	c16	7	8	2.23756
Escovopsis	workers	c16	8	8	0.901079
Escovopsis	queen	c24	9	8	1.16644
Escovopsis	workers	c24	10	8	1.80446
Escovopsis	queen	c42	11	8	1.33703
Escovopsis	workers	c42	12	8	0.799332
Escovopsis	queen	c16	7	9	2.4272
Escovopsis	workers	c16	8	9	0.503
Escovopsis	queen	c24	9	9	0.900546
Escovopsis	workers	c24	10	9	1.3397
Escovopsis	queen	c42	11	9	1.04279
Escovopsis	workers	c42	12	9	0.712892
Escovopsis	queen	c16	7	10	1.93512
Escovopsis	workers	c16	8	10	0.359874
Escovopsis	queen	c24	9	10	0.919676
Escovopsis	workers	c24	10	10	1.1348
Escovopsis	queen	c42	11	10	0.744748
Escovopsis	workers	c42	12	10	0.933361
Escovopsis	queen	c16	7	11	2.28563
Escovopsis	workers	c16	8	11	0.38745
Escovopsis	queen	c24	9	11	1.3901
Escovopsis	workers	c24	10	11	1.17936
Escovopsis	queen	c42	11	11	1.51842
Escovopsis	workers	c42	12	11	0.625408
Escovopsis	queen	c16	7	12	2.38287
Escovopsis	workers	c16	8	12	0.229945
Escovopsis	queen	c24	9	12	1.25366
Escovopsis	workers	c24	10	12	0.563298
Escovopsis	queen	c42	11	12	1.84715
Escovopsis	workers	c42	12	12	0.919612
Escovopsis	queen	c16	7	13	2.41724
Escovopsis	workers	c16	8	13	0.132148
Escovopsis	queen	c24	9	13	0.773036
Escovopsis	workers	c24	10	13	0.548176
Escovopsis	queen	c42	11	13	0.937648
Escovopsis	workers	c42	12	13	0.971778
Escovopsis	queen	c16	7	14	2.48141
Escovopsis	workers	c16	8	14	0.200672
Escovopsis	queen	c24	9	14	1.722
Escovopsis	workers	c24	10	14	1.08954
Escovopsis	queen	c42	11	14	0.817107
Escovopsis	workers	c42	12	14	0.300599
Escovopsis	queen	c16	7	15	2.36228
Escovopsis	workers	c16	8	15	0.453918
Escovopsis	queen	c24	9	15	1.28641
Escovopsis	workers	c24	10	15	0.515665
Escovopsis	queen	c42	11	15	1.68239
Escovopsis	workers	c42	12	15	0.951094
Escovopsis	queen	c16	7	16	2.7217
Escovopsis	workers	c16	8	16	0.188954
Escovopsis	queen	c24	9	16	0.983246
Escovopsis	workers	c24	10	16	0.054332
Escovopsis	queen	c42	11	16	1.04221
Escovopsis	workers	c42	12	16	0.371588
Escovopsis	queen	c16	7	17	2.55794
Escovopsis	workers	c16	8	17	0.00185
Escovopsis	queen	c24	9	17	2.12997
Escovopsis	workers	c24	10	17	0.569451
Escovopsis	queen	c42	11	17	1.52806
Escovopsis	workers	c42	12	17	1.02628
Escovopsis	queen	c16	7	18	2.43984
Escovopsis	workers	c16	8	18	0.23872
Escovopsis	queen	c24	9	18	1.47184
Escovopsis	workers	c24	10	18	0.689032
Escovopsis	queen	c42	11	18	1.33576
Escovopsis	workers	c42	12	18	0
Escovopsis	queen	c16	7	19	2.33341
Escovopsis	workers	c16	8	19	0
Escovopsis	queen	c24	9	19	1.8406
Escovopsis	workers	c24	10	19	0.983164
Escovopsis	queen	c42	11	19	1.65988
Escovopsis	workers	c42	12	19	0.549669
Escovopsis	queen	c16	7	20	2.30803
Escovopsis	workers	c16	8	20	0.348235
Escovopsis	queen	c24	9	20	1.63869
Escovopsis	workers	c24	10	20	0.652831
Escovopsis	queen	c42	11	20	1.4087
Escovopsis	workers	c42	12	20	0.897756
Escovopsis	queen	c16	7	21	2.07526
Escovopsis	workers	c16	8	21	NA
Escovopsis	queen	c24	9	21	0.884204
Escovopsis	workers	c24	10	21	0
Escovopsis	queen	c42	11	21	1.77339
Escovopsis	workers	c42	12	21	0.708546
Escovopsis	queen	c16	7	22	1.67143
Escovopsis	workers	c16	8	22	NA
Escovopsis	queen	c24	9	22	1.05772
Escovopsis	workers	c24	10	22	0.216969
Escovopsis	queen	c42	11	22	1.55319
Escovopsis	workers	c42	12	22	0.344375
Escovopsis	queen	c16	7	23	1.98012
Escovopsis	workers	c16	8	23	NA
Escovopsis	queen	c24	9	23	1.37342
Escovopsis	workers	c24	10	23	0.57066
Escovopsis	queen	c42	11	23	1.08483
Escovopsis	workers	c42	12	23	0.747212
Escovopsis	queen	c16	7	24	2.56476
Escovopsis	workers	c16	8	24	NA
Escovopsis	queen	c24	9	24	2.21832
Escovopsis	workers	c24	10	24	1.41791
Escovopsis	queen	c42	11	24	1.97953
Escovopsis	workers	c42	12	24	0.949085
Escovopsis	queen	c16	7	25	2.143
Escovopsis	workers	c16	8	25	NA
Escovopsis	queen	c24	9	25	1.62336
Escovopsis	workers	c24	10	25	0.85049
Escovopsis	queen	c42	11	25	1.42203
Escovopsis	workers	c42	12	25	0.269608
Escovopsis	queen	c16	7	26	1.98468
Escovopsis	workers	c16	8	26	NA
Escovopsis	queen	c24	9	26	1.01182
Escovopsis	workers	c24	10	26	0.254352
Escovopsis	queen	c42	11	26	1.6408
Escovopsis	workers	c42	12	26	0.06182
Escovopsis	queen	c16	7	27	2.34662
Escovopsis	workers	c16	8	27	NA
Escovopsis	queen	c24	9	27	1.629
Escovopsis	workers	c24	10	27	0
Escovopsis	queen	c42	11	27	1.95344
Escovopsis	workers	c42	12	27	0.365646
Escovopsis	queen	c16	7	28	2.05882
Escovopsis	workers	c16	8	28	NA
Escovopsis	queen	c24	9	28	1.58538
Escovopsis	workers	c24	10	28	0.317791
Escovopsis	queen	c42	11	28	1.65798
Escovopsis	workers	c42	12	28	0.287284
Escovopsis	queen	c16	7	29	1.74245
Escovopsis	workers	c16	8	29	NA
Escovopsis	queen	c24	9	29	1.37223
Escovopsis	workers	c24	10	29	0.30305
Escovopsis	queen	c42	11	29	1.89778
Escovopsis	workers	c42	12	29	0.498594
Escovopsioides	queen	c5	13	1	2.12206
Escovopsioides	workers	c5	14	1	0.629168
Escovopsioides	queen	c23	15	1	0.342225
Escovopsioides	workers	c23	16	1	0
Escovopsioides	queen	c4	17	1	2.07731
Escovopsioides	workers	c4	18	1	1.60901
Escovopsioides	queen	c5	13	2	0.92289
Escovopsioides	workers	c5	14	2	0.41008
Escovopsioides	queen	c23	15	2	1.8644
Escovopsioides	workers	c23	16	2	0.78802
Escovopsioides	queen	c4	17	2	2.33651
Escovopsioides	workers	c4	18	2	1.40936
Escovopsioides	queen	c5	13	3	1.30949
Escovopsioides	workers	c5	14	3	0.59569
Escovopsioides	queen	c23	15	3	1.5032
Escovopsioides	workers	c23	16	3	0.2266
Escovopsioides	queen	c4	17	3	2.38944
Escovopsioides	workers	c4	18	3	1.55659
Escovopsioides	queen	c5	13	4	1.70657
Escovopsioides	workers	c5	14	4	0.54094
Escovopsioides	queen	c23	15	4	0.840244
Escovopsioides	workers	c23	16	4	0.114956
Escovopsioides	queen	c4	17	4	2.36654
Escovopsioides	workers	c4	18	4	1.10406
Escovopsioides	queen	c5	13	5	2.22537
Escovopsioides	workers	c5	14	5	1.09295
Escovopsioides	queen	c23	15	5	1.62476
Escovopsioides	workers	c23	16	5	0.29266
Escovopsioides	queen	c4	17	5	2.49877
Escovopsioides	workers	c4	18	5	1.87416
Escovopsioides	queen	c5	13	6	2.06566
Escovopsioides	workers	c5	14	6	1.11737
Escovopsioides	queen	c23	15	6	2.31511
Escovopsioides	workers	c23	16	6	0.35107
Escovopsioides	queen	c4	17	6	2.28529
Escovopsioides	workers	c4	18	6	1.55529
Escovopsioides	queen	c5	13	7	2.47918
Escovopsioides	workers	c5	14	7	0.936584
Escovopsioides	queen	c23	15	7	2.10051
Escovopsioides	workers	c23	16	7	0.747516
Escovopsioides	queen	c4	17	7	2.36308
Escovopsioides	workers	c4	18	7	1.37814
Escovopsioides	queen	c5	13	8	2.00916
Escovopsioides	workers	c5	14	8	1.17016
Escovopsioides	queen	c23	15	8	2.02278
Escovopsioides	workers	c23	16	8	0.330494
Escovopsioides	queen	c4	17	8	2.52942
Escovopsioides	workers	c4	18	8	2.11042
Escovopsioides	queen	c5	13	9	2.04924
Escovopsioides	workers	c5	14	9	0.7971
Escovopsioides	queen	c23	15	9	1.94137
Escovopsioides	workers	c23	16	9	1.35416
Escovopsioides	queen	c4	17	9	2.53913
Escovopsioides	workers	c4	18	9	1.88008
Escovopsioides	queen	c5	13	10	1.47461
Escovopsioides	workers	c5	14	10	0.67498
Escovopsioides	queen	c23	15	10	2.37262
Escovopsioides	workers	c23	16	10	0.795504
Escovopsioides	queen	c4	17	10	2.16217
Escovopsioides	workers	c4	18	10	1.66263
Escovopsioides	queen	c5	13	11	2.22933
Escovopsioides	workers	c5	14	11	0.91476
Escovopsioides	queen	c23	15	11	1.89768
Escovopsioides	workers	c23	16	11	1.02141
Escovopsioides	queen	c4	17	11	2.53724
Escovopsioides	workers	c4	18	11	1.73767
Escovopsioides	queen	c5	13	12	2.23219
Escovopsioides	workers	c5	14	12	0.95934
Escovopsioides	queen	c23	15	12	2.02848
Escovopsioides	workers	c23	16	12	1.09548
Escovopsioides	queen	c4	17	12	2.31921
Escovopsioides	workers	c4	18	12	2.0132
Escovopsioides	queen	c5	13	13	2.36816
Escovopsioides	workers	c5	14	13	1.05843
Escovopsioides	queen	c23	15	13	2.00099
Escovopsioides	workers	c23	16	13	0.508948
Escovopsioides	queen	c4	17	13	2.09596
Escovopsioides	workers	c4	18	13	1.23282
Escovopsioides	queen	c5	13	14	1.37904
Escovopsioides	workers	c5	14	14	1.47902
Escovopsioides	queen	c23	15	14	2.14583
Escovopsioides	workers	c23	16	14	0.694043
Escovopsioides	queen	c4	17	14	2.30828
Escovopsioides	workers	c4	18	14	2.25817
Escovopsioides	queen	c5	13	15	1.88005
Escovopsioides	workers	c5	14	15	1.25249
Escovopsioides	queen	c23	15	15	2.06217
Escovopsioides	workers	c23	16	15	0.578079
Escovopsioides	queen	c4	17	15	2.05106
Escovopsioides	workers	c4	18	15	2.42178
Escovopsioides	queen	c5	13	16	1.56661
Escovopsioides	workers	c5	14	16	1.43593
Escovopsioides	queen	c23	15	16	1.83046
Escovopsioides	workers	c23	16	16	0.016286
Escovopsioides	queen	c4	17	16	2.11198
Escovopsioides	workers	c4	18	16	1.11459
Escovopsioides	queen	c5	13	17	2.26834
Escovopsioides	workers	c5	14	17	1.35313
Escovopsioides	queen	c23	15	17	2.21463
Escovopsioides	workers	c23	16	17	0.301809
Escovopsioides	queen	c4	17	17	2.35743
Escovopsioides	workers	c4	18	17	1.33547
Escovopsioides	queen	c5	13	18	2.48032
Escovopsioides	workers	c5	14	18	1.58128
Escovopsioides	queen	c23	15	18	1.86811
Escovopsioides	workers	c23	16	18	0.385424
Escovopsioides	queen	c4	17	18	1.92837
Escovopsioides	workers	c4	18	18	1.59298
Escovopsioides	queen	c5	13	19	2.15039
Escovopsioides	workers	c5	14	19	1.27242
Escovopsioides	queen	c23	15	19	1.69245
Escovopsioides	workers	c23	16	19	0.433672
Escovopsioides	queen	c4	17	19	2.42676
Escovopsioides	workers	c4	18	19	1.69971
Escovopsioides	queen	c5	13	20	1.3826
Escovopsioides	workers	c5	14	20	1.87568
Escovopsioides	queen	c23	15	20	2.4901
Escovopsioides	workers	c23	16	20	0.264525
Escovopsioides	queen	c4	17	20	2.49021
Escovopsioides	workers	c4	18	20	1.77083
Escovopsioides	queen	c5	13	21	1.90978
Escovopsioides	workers	c5	14	21	1.45145
Escovopsioides	queen	c23	15	21	1.55469
Escovopsioides	workers	c23	16	21	0
Escovopsioides	queen	c4	17	21	2.53717
Escovopsioides	workers	c4	18	21	2.1715
Escovopsioides	queen	c5	13	22	1.37764
Escovopsioides	workers	c5	14	22	1.26438
Escovopsioides	queen	c23	15	22	2.08589
Escovopsioides	workers	c23	16	22	0.204531
Escovopsioides	queen	c4	17	22	2.14055
Escovopsioides	workers	c4	18	22	1.54522
Escovopsioides	queen	c5	13	23	2.05604
Escovopsioides	workers	c5	14	23	1.225
Escovopsioides	queen	c23	15	23	1.51302
Escovopsioides	workers	c23	16	23	0.28147
Escovopsioides	queen	c4	17	23	2.25426
Escovopsioides	workers	c4	18	23	1.69378
Escovopsioides	queen	c5	13	24	1.46296
Escovopsioides	workers	c5	14	24	1.61997
Escovopsioides	queen	c23	15	24	1.99175
Escovopsioides	workers	c23	16	24	0.05235
Escovopsioides	queen	c4	17	24	2.46948
Escovopsioides	workers	c4	18	24	1.04262
Escovopsioides	queen	c5	13	25	1.468
Escovopsioides	workers	c5	14	25	1.232
Escovopsioides	queen	c23	15	25	1.39988
Escovopsioides	workers	c23	16	25	0.09665
Escovopsioides	queen	c4	17	25	2.38414
Escovopsioides	workers	c4	18	25	1.15975
Escovopsioides	queen	c5	13	26	1.20224
Escovopsioides	workers	c5	14	26	0.76964
Escovopsioides	queen	c23	15	26	1.86599
Escovopsioides	workers	c23	16	26	0.077312
Escovopsioides	queen	c4	17	26	2.3073
Escovopsioides	workers	c4	18	26	1.32487
Escovopsioides	queen	c5	13	27	1.88333
Escovopsioides	workers	c5	14	27	1.3163
Escovopsioides	queen	c23	15	27	2.385
Escovopsioides	workers	c23	16	27	0.20725
Escovopsioides	queen	c4	17	27	2.54372
Escovopsioides	workers	c4	18	27	1.73969
Escovopsioides	queen	c5	13	28	1.61247
Escovopsioides	workers	c5	14	28	0.780044
Escovopsioides	queen	c23	15	28	2.07116
Escovopsioides	workers	c23	16	28	0.133824
Escovopsioides	queen	c4	17	28	2.41391
Escovopsioides	workers	c4	18	28	1.33753
Escovopsioides	queen	c5	13	29	1.64571
Escovopsioides	workers	c5	14	29	0.7194
Escovopsioides	queen	c23	15	29	1.45291
Escovopsioides	workers	c23	16	29	0.40432
Escovopsioides	queen	c4	17	29	2.44214
Escovopsioides	workers	c4	18	29	0.911456
Trichoderma	queen	c25	19	1	0.616256
Trichoderma	workers	c25	20	1	0
Trichoderma	queen	c20	21	1	1.5018
Trichoderma	workers	c20	22	1	1.1148
Trichoderma	queen	c21	23	1	0.29505
Trichoderma	workers	c21	24	1	0.375146
Trichoderma	queen	c25	19	2	0.62321
Trichoderma	workers	c25	20	2	0
Trichoderma	queen	c20	21	2	2.96145
Trichoderma	workers	c20	22	2	2.25218
Trichoderma	queen	c21	23	2	0.90988
Trichoderma	workers	c21	24	2	0.444102
Trichoderma	queen	c25	19	3	1.21942
Trichoderma	workers	c25	20	3	0
Trichoderma	queen	c20	21	3	2.2264
Trichoderma	workers	c20	22	3	2.5372
Trichoderma	queen	c21	23	3	0.929858
Trichoderma	workers	c21	24	3	0.607596
Trichoderma	queen	c25	19	4	1.28678
Trichoderma	workers	c25	20	4	0.588489
Trichoderma	queen	c20	21	4	2.26607
Trichoderma	workers	c20	22	4	1.99291
Trichoderma	queen	c21	23	4	1.30107
Trichoderma	workers	c21	24	4	0.43328
Trichoderma	queen	c25	19	5	1.8238
Trichoderma	workers	c25	20	5	0.700572
Trichoderma	queen	c20	21	5	2.2986
Trichoderma	workers	c20	22	5	2.13038
Trichoderma	queen	c21	23	5	1.68953
Trichoderma	workers	c21	24	5	0.854592
Trichoderma	queen	c25	19	6	1.88559
Trichoderma	workers	c25	20	6	0.045118
Trichoderma	queen	c20	21	6	2.41916
Trichoderma	workers	c20	22	6	1.54744
Trichoderma	queen	c21	23	6	1.95834
Trichoderma	workers	c21	24	6	1.07748
Trichoderma	queen	c25	19	7	1.83828
Trichoderma	workers	c25	20	7	0.193588
Trichoderma	queen	c20	21	7	2.50659
Trichoderma	workers	c20	22	7	2.13837
Trichoderma	queen	c21	23	7	1.86859
Trichoderma	workers	c21	24	7	0.398615
Trichoderma	queen	c25	19	8	2.07817
Trichoderma	workers	c25	20	8	0.187652
Trichoderma	queen	c20	21	8	2.30317
Trichoderma	workers	c20	22	8	1.88565
Trichoderma	queen	c21	23	8	2.37396
Trichoderma	workers	c21	24	8	1.33608
Trichoderma	queen	c25	19	9	2.33248
Trichoderma	workers	c25	20	9	0.71446
Trichoderma	queen	c20	21	9	2.45977
Trichoderma	workers	c20	22	9	1.73929
Trichoderma	queen	c21	23	9	2.05611
Trichoderma	workers	c21	24	9	1.12679
Trichoderma	queen	c25	19	10	1.12393
Trichoderma	workers	c25	20	10	0.32404
Trichoderma	queen	c20	21	10	2.25981
Trichoderma	workers	c20	22	10	2.05037
Trichoderma	queen	c21	23	10	1.65985
Trichoderma	workers	c21	24	10	0.71563
Trichoderma	queen	c25	19	11	1.58879
Trichoderma	workers	c25	20	11	0.34195
Trichoderma	queen	c20	21	11	2.34806
Trichoderma	workers	c20	22	11	2.28943
Trichoderma	queen	c21	23	11	1.8751
Trichoderma	workers	c21	24	11	1.13039
Trichoderma	queen	c25	19	12	2.20721
Trichoderma	workers	c25	20	12	0.89255
Trichoderma	queen	c20	21	12	2.32603
Trichoderma	workers	c20	22	12	1.97444
Trichoderma	queen	c21	23	12	2.3298
Trichoderma	workers	c21	24	12	1.40648
Trichoderma	queen	c25	19	13	1.96836
Trichoderma	workers	c25	20	13	0.806502
Trichoderma	queen	c20	21	13	2.11316
Trichoderma	workers	c20	22	13	1.33048
Trichoderma	queen	c21	23	13	1.67809
Trichoderma	workers	c21	24	13	1.24002
Trichoderma	queen	c25	19	14	1.94565
Trichoderma	workers	c25	20	14	0.741808
Trichoderma	queen	c20	21	14	2.18847
Trichoderma	workers	c20	22	14	1.99363
Trichoderma	queen	c21	23	14	1.86496
Trichoderma	workers	c21	24	14	0.811394
Trichoderma	queen	c25	19	15	2.26524
Trichoderma	workers	c25	20	15	0.448928
Trichoderma	queen	c20	21	15	1.98036
Trichoderma	workers	c20	22	15	1.67373
Trichoderma	queen	c21	23	15	1.78099
Trichoderma	workers	c21	24	15	0.56225
Trichoderma	queen	c25	19	16	2.10398
Trichoderma	workers	c25	20	16	0.789372
Trichoderma	queen	c20	21	16	1.43245
Trichoderma	workers	c20	22	16	1.27812
Trichoderma	queen	c21	23	16	1.50864
Trichoderma	workers	c21	24	16	0.5096
Trichoderma	queen	c25	19	17	2.17102
Trichoderma	workers	c25	20	17	0.59291
Trichoderma	queen	c20	21	17	2.54374
Trichoderma	workers	c20	22	17	2.43595
Trichoderma	queen	c21	23	17	1.76154
Trichoderma	workers	c21	24	17	0.810656
Trichoderma	queen	c25	19	18	1.40441
Trichoderma	workers	c25	20	18	0.309808
Trichoderma	queen	c20	21	18	1.95664
Trichoderma	workers	c20	22	18	1.37516
Trichoderma	queen	c21	23	18	1.86763
Trichoderma	workers	c21	24	18	0.596312
Trichoderma	queen	c25	19	19	2.44975
Trichoderma	workers	c25	20	19	0.008012
Trichoderma	queen	c20	21	19	1.72425
Trichoderma	workers	c20	22	19	1.47876
Trichoderma	queen	c21	23	19	2.4027
Trichoderma	workers	c21	24	19	1.1565
Trichoderma	queen	c25	19	20	1.49759
Trichoderma	workers	c25	20	20	0.195705
Trichoderma	queen	c20	21	20	2.4893
Trichoderma	workers	c20	22	20	2.23522
Trichoderma	queen	c21	23	20	1.99069
Trichoderma	workers	c21	24	20	1.08641
Trichoderma	queen	c25	19	21	1.12033
Trichoderma	workers	c25	20	21	0.103538
Trichoderma	queen	c20	21	21	0.816284
Trichoderma	workers	c20	22	21	0.345846
Trichoderma	queen	c21	23	21	1.77758
Trichoderma	workers	c21	24	21	1.15206
Trichoderma	queen	c25	19	22	1.21405
Trichoderma	workers	c25	20	22	0.42379
Trichoderma	queen	c20	21	22	1.84125
Trichoderma	workers	c20	22	22	1.53837
Trichoderma	queen	c21	23	22	0.954152
Trichoderma	workers	c21	24	22	0.948407
Trichoderma	queen	c25	19	23	1.12308
Trichoderma	workers	c25	20	23	0.71064
Trichoderma	queen	c20	21	23	2.21705
Trichoderma	workers	c20	22	23	1.44092
Trichoderma	queen	c21	23	23	1.37825
Trichoderma	workers	c21	24	23	0.454388
Trichoderma	queen	c25	19	24	1.45946
Trichoderma	workers	c25	20	24	0.33148
Trichoderma	queen	c20	21	24	2.39673
Trichoderma	workers	c20	22	24	1.60224
Trichoderma	queen	c21	23	24	2.02168
Trichoderma	workers	c21	24	24	1.09623
Trichoderma	queen	c25	19	25	1.5112
Trichoderma	workers	c25	20	25	0
Trichoderma	queen	c20	21	25	1.82555
Trichoderma	workers	c20	22	25	0.86042
Trichoderma	queen	c21	23	25	1.48223
Trichoderma	workers	c21	24	25	0.788928
Trichoderma	queen	c25	19	26	1.55434
Trichoderma	workers	c25	20	26	0.170312
Trichoderma	queen	c20	21	26	1.91176
Trichoderma	workers	c20	22	26	1.26382
Trichoderma	queen	c21	23	26	1.75219
Trichoderma	workers	c21	24	26	0.37374
Trichoderma	queen	c25	19	27	2.1481
Trichoderma	workers	c25	20	27	0.114207
Trichoderma	queen	c20	21	27	2.30325
Trichoderma	workers	c20	22	27	0.89475
Trichoderma	queen	c21	23	27	2.13187
Trichoderma	workers	c21	24	27	0.707567
Trichoderma	queen	c25	19	28	1.88586
Trichoderma	workers	c25	20	28	0.243446
Trichoderma	queen	c20	21	28	2.23653
Trichoderma	workers	c20	22	28	1.1492
Trichoderma	queen	c21	23	28	2.0329
Trichoderma	workers	c21	24	28	0.346916
Trichoderma	queen	c25	19	29	1.35242
Trichoderma	workers	c25	20	29	0.016095
Trichoderma	queen	c20	21	29	2.47041
Trichoderma	workers	c20	22	29	1.6585
Trichoderma	queen	c21	23	29	1.4398
Trichoderma	workers	c21	24	29	0.58583
