# Supplementary material for: Low Virulence of the Fungi Escovopsis and Escovopsioides to a Leaf-Cutting Ant-Fungus Symbiosis
Source: Front Microbiol. 2021 Jul 29;12:673445. doi: 10.3389/fmicb.2021.673445 (PMC8358438; doi:10.3389/fmicb.2021.673445)
Supplement: Supplementary file 5 [file Table_5.XLSX]

## Sheet: Planilha1
treat	repet	evaluation	radius
LxC	1	0	0.565
LxC	2	0	0.601
LxC	3	0	0.610
LxC	4	0	0.594
LxC	5	0	0.647
LxC	6	0	0.501
LxC	7	0	0.618
LxC	8	0	0.588
LxC	9	0	0.686
LxC	10	0	0.726
LxE	1	0	0.507
LxE	2	0	0.406
LxE	3	0	0.657
LxE	4	0	0.686
LxE	5	0	0.545
LxE	6	0	0.565
LxE	7	0	0.703
LxE	8	0	0.615
LxE	9	0	0.633
LxE	10	0	0.668
LxO	1	0	0.617
LxO	2	0	0.739
LxO	3	0	0.651
LxO	4	0	0.633
LxO	5	0	0.598
LxO	6	0	0.613
LxO	7	0	0.666
LxO	8	0	0.771
LxO	9	0	0.668
LxO	10	0	0.706
LxT	1	0	0.666
LxT	2	0	0.649
LxT	3	0	0.596
LxT	4	0	0.579
LxT	5	0	0.630
LxT	6	0	0.506
LxT	7	0	0.597
LxT	8	0	0.735
LxT	9	0	0.597
LxT	10	0	0.579
LxC	1	1	0.619
LxC	2	1	0.692
LxC	3	1	0.680
LxC	4	1	0.653
LxC	5	1	0.742
LxC	6	1	0.518
LxC	7	1	0.761
LxC	8	1	0.690
LxC	9	1	0.761
LxC	10	1	0.801
LxE	1	1	0.670
LxE	2	1	0.592
LxE	3	1	0.587
LxE	4	1	0.836
LxE	5	1	0.661
LxE	6	1	0.679
LxE	7	1	0.804
LxE	8	1	0.750
LxE	9	1	0.712
LxE	10	1	0.804
LxO	1	1	0.561
LxO	2	1	0.791
LxO	3	1	0.739
LxO	4	1	0.578
LxO	5	1	0.721
LxO	6	1	0.633
LxO	7	1	0.666
LxO	8	1	0.736
LxO	9	1	0.774
LxO	10	1	0.774
LxT	1	1	0.686
LxT	2	1	0.651
LxT	3	1	0.719
LxT	4	1	0.719
LxT	5	1	0.701
LxT	6	1	0.613
LxT	7	1	0.666
LxT	8	1	0.754
LxT	9	1	0.613
LxT	10	1	0.596
LxC	1	2	0.638
LxC	2	2	0.666
LxC	3	2	0.653
LxC	4	2	0.693
LxC	5	2	0.760
LxC	6	2	0.589
LxC	7	2	0.706
LxC	8	2	0.724
LxC	9	2	0.665
LxC	10	2	0.746
LxE	1	2	0.763
LxE	2	2	0.680
LxE	3	2	0.667
LxE	4	2	0.853
LxE	5	2	0.586
LxE	6	2	0.733
LxE	7	2	0.682
LxE	8	2	0.693
LxE	9	2	0.601
LxE	10	2	0.626
LxO	1	2	0.657
LxO	2	2	0.890
LxO	3	2	0.783
LxO	4	2	0.714
LxO	5	2	0.601
LxO	6	2	0.728
LxO	7	2	0.822
LxO	8	2	0.688
LxO	9	2	0.863
LxO	10	2	0.849
LxT	1	2	0.794
LxT	2	2	0.769
LxT	3	2	0.670
LxT	4	2	0.726
LxT	5	2	0.645
LxT	6	2	0.712
LxT	7	2	0.851
LxT	8	2	0.644
LxT	9	2	0.589
LxT	10	2	0.618
LxC	1	3	0.791
LxC	2	3	0.696
LxC	3	3	0.738
LxC	4	3	0.710
LxC	5	3	0.752
LxC	6	3	0.624
LxC	7	3	0.763
LxC	8	3	NA
LxC	9	3	0.783
LxC	10	3	0.857
LxE	1	3	0.786
LxE	2	3	0.675
LxE	3	3	0.683
LxE	4	3	0.794
LxE	5	3	0.742
LxE	6	3	0.786
LxE	7	3	0.784
LxE	8	3	0.752
LxE	9	3	0.737
LxE	10	3	0.812
LxO	1	3	0.683
LxO	2	3	0.761
LxO	3	3	0.700
LxO	4	3	0.683
LxO	5	3	0.718
LxO	6	3	0.718
LxO	7	3	0.814
LxO	8	3	0.770
LxO	9	3	0.814
LxO	10	3	0.811
LxT	1	3	0.670
LxT	2	3	0.818
LxT	3	3	0.763
LxT	4	3	0.736
LxT	5	3	0.752
LxT	6	3	0.673
LxT	7	3	0.818
LxT	8	3	0.884
LxT	9	3	0.749
LxT	10	3	0.776
LxC	1	4	0.795
LxC	2	4	0.683
LxC	3	4	0.798
LxC	4	4	0.760
LxC	5	4	0.765
LxC	6	4	0.689
LxC	7	4	0.750
LxC	8	4	0.779
LxC	9	4	0.806
LxC	10	4	0.779
LxE	1	4	0.827
LxE	2	4	0.792
LxE	3	4	0.792
LxE	4	4	0.960
LxE	5	4	0.678
LxE	6	4	0.820
LxE	7	4	0.729
LxE	8	4	0.780
LxE	9	4	0.790
LxE	10	4	0.716
LxO	1	4	0.743
LxO	2	4	0.834
LxO	3	4	0.802
LxO	4	4	0.693
LxO	5	4	0.645
LxO	6	4	0.782
LxO	7	4	0.861
LxO	8	4	0.772
LxO	9	4	0.842
LxO	10	4	0.883
LxT	1	4	0.871
LxT	2	4	0.792
LxT	3	4	0.744
LxT	4	4	0.812
LxT	5	4	0.683
LxT	6	4	0.784
LxT	7	4	0.822
LxT	8	4	0.723
LxT	9	4	0.654
LxT	10	4	0.663
LxC	1	5	0.852
LxC	2	5	0.771
LxC	3	5	0.842
LxC	4	5	0.795
LxC	5	5	0.832
LxC	6	5	0.734
LxC	7	5	0.812
LxC	8	5	0.803
LxC	9	5	0.988
LxC	10	5	0.881
LxE	1	5	0.762
LxE	2	5	0.754
LxE	3	5	0.752
LxE	4	5	0.990
LxE	5	5	0.701
LxE	6	5	0.845
LxE	7	5	0.754
LxE	8	5	0.860
LxE	9	5	0.726
LxE	10	5	0.814
LxO	1	5	0.754
LxO	2	5	0.853
LxO	3	5	0.881
LxO	4	5	0.673
LxO	5	5	0.653
LxO	6	5	0.851
LxO	7	5	0.863
LxO	8	5	0.833
LxO	9	5	0.842
LxO	10	5	0.822
LxT	1	5	0.982
LxT	2	5	0.911
LxT	3	5	0.754
LxT	4	5	0.852
LxT	5	5	0.743
LxT	6	5	0.901
LxT	7	5	0.893
LxT	8	5	0.795
LxT	9	5	0.703
LxT	10	5	0.721
LxC	1	6	0.870
LxC	2	6	0.776
LxC	3	6	0.834
LxC	4	6	0.803
LxC	5	6	0.958
LxC	6	6	0.747
LxC	7	6	0.803
LxC	8	6	0.815
LxC	9	6	0.948
LxC	10	6	0.947
LxE	1	6	0.824
LxE	2	6	0.863
LxE	3	6	0.772
LxE	4	6	1042
LxE	5	6	0.763
LxE	6	6	0.942
LxE	7	6	0.725
LxE	8	6	0.871
LxE	9	6	0.850
LxE	10	6	0.715
LxO	1	6	0.904
LxO	2	6	0.921
LxO	3	6	0.971
LxO	4	6	0.768
LxO	5	6	0.656
LxO	6	6	0.879
LxO	7	6	0.909
LxO	8	6	0.840
LxO	9	6	0.869
LxO	10	6	0.869
LxT	1	6	1025
LxT	2	6	0.840
LxT	3	6	0.823
LxT	4	6	0.864
LxT	5	6	0.821
LxT	6	6	0.875
LxT	7	6	0.889
LxT	8	6	0.850
LxT	9	6	0.715
LxT	10	6	0.759
LxC	1	7	0.959
LxC	2	7	0.837
LxC	3	7	0.948
LxC	4	7	0.900
LxC	5	7	1024
LxC	6	7	0.859
LxC	7	7	0.912
LxC	8	7	0.887
LxC	9	7	1174
LxC	10	7	1021
LxE	1	7	0.870
LxE	2	7	0.899
LxE	3	7	0.926
LxE	4	7	1055
LxE	5	7	0.818
LxE	6	7	0.922
LxE	7	7	0.935
LxE	8	7	0.867
LxE	9	7	0.867
LxE	10	7	0.798
LxO	1	7	0.909
LxO	2	7	1031
LxO	3	7	0.970
LxO	4	7	0.825
LxO	5	7	0.816
LxO	6	7	0.895
LxO	7	7	0.948
LxO	8	7	0.918
LxO	9	7	0.897
LxO	10	7	0.928
LxT	1	7	1041
LxT	2	7	0.926
LxT	3	7	0.868
LxT	4	7	0.867
LxT	5	7	0.866
LxT	6	7	0.959
LxT	7	7	0.990
LxT	8	7	0.866
LxT	9	7	0.816
LxT	10	7	0.868
LxC	1	8	0.952
LxC	2	8	0.987
LxC	3	8	0.897
LxC	4	8	0.953
LxC	5	8	0.957
LxC	6	8	0.900
LxC	7	8	0.978
LxC	8	8	1049
LxC	9	8	1160
LxC	10	8	1126
LxE	1	8	1097
LxE	2	8	1001
LxE	3	8	0.928
LxE	4	8	1082
LxE	5	8	0.876
LxE	6	8	0.962
LxE	7	8	0.944
LxE	8	8	1061
LxE	9	8	1005
LxE	10	8	0.802
LxO	1	8	0.909
LxO	2	8	1074
LxO	3	8	1039
LxO	4	8	0.879
LxO	5	8	0.909
LxO	6	8	1014
LxO	7	8	0.953
LxO	8	8	0.961
LxO	9	8	1032
LxO	10	8	1109
LxT	1	8	0.867
LxT	2	8	0.974
LxT	3	8	0.840
LxT	4	8	1022
LxT	5	8	0.962
LxT	6	8	0.866
LxT	7	8	0.854
LxT	8	8	0.914
LxT	9	8	0.823
LxT	10	8	0.823
LxC	1	9	1062
LxC	2	9	0.897
LxC	3	9	0.979
LxC	4	9	0.990
LxC	5	9	1062
LxC	6	9	0.907
LxC	7	9	1000
LxC	8	9	0.897
LxC	9	9	1289
LxC	10	9	1088
LxE	1	9	0.831
LxE	2	9	0.848
LxE	3	9	NA
LxE	4	9	1143
LxE	5	9	0.875
LxE	6	9	0.982
LxE	7	9	1000
LxE	8	9	1036
LxE	9	9	0.939
LxE	10	9	0.857
LxO	1	9	0.940
LxO	2	9	1052
LxO	3	9	1054
LxO	4	9	0.932
LxO	5	9	0.783
LxO	6	9	0.992
LxO	7	9	1023
LxO	8	9	1022
LxO	9	9	1004
LxO	10	9	1022
LxT	1	9	0.962
LxT	2	9	0.938
LxT	3	9	0.918
LxT	4	9	0.888
LxT	5	9	0.825
LxT	6	9	0.804
LxT	7	9	0.868
LxT	8	9	0.814
LxT	9	9	0.827
LxT	10	9	0.804
