# Supplementary material for: Low Virulence of the Fungi Escovopsis and Escovopsioides to a Leaf-Cutting Ant-Fungus Symbiosis
Source: Front Microbiol. 2021 Jul 29;12:673445. doi: 10.3389/fmicb.2021.673445 (PMC8358438; doi:10.3389/fmicb.2021.673445)
Supplement: Supplementary file 6 [file Table_6.XLSX]

## Sheet: Planilha1
treat	level_colony	colony	pot	days	midden weight
control	queen	c17	1	1	0.557
control	workers	c17	2	1	1.085
control	queen	c18	3	1	1.48
control	workers	c18	4	1	1.855
control	queen	c19	5	1	0.478
control	workers	c19	6	1	0.635
control	queen	c17	1	2	0.501
control	workers	c17	2	2	0.998
control	queen	c18	3	2	0.671
control	workers	c18	4	2	0.815
control	queen	c19	5	2	0.335
control	workers	c19	6	2	0.467
control	queen	c17	1	3	1.065
control	workers	c17	2	3	0.843
control	queen	c18	3	3	1.254
control	workers	c18	4	3	1.039
control	queen	c19	5	3	0.638
control	workers	c19	6	3	0.835
control	queen	c17	1	4	0.778
control	workers	c17	2	4	0.924
control	queen	c18	3	4	1.339
control	workers	c18	4	4	0.989
control	queen	c19	5	4	0.854
control	workers	c19	6	4	0.426
control	queen	c17	1	5	1.187
control	workers	c17	2	5	0.863
control	queen	c18	3	5	0.616
control	workers	c18	4	5	0.709
control	queen	c19	5	5	0.959
control	workers	c19	6	5	0.536
control	queen	c17	1	6	0.663
control	workers	c17	2	6	1.08
control	queen	c18	3	6	0.528
control	workers	c18	4	6	0.755
control	queen	c19	5	6	0.67
control	workers	c19	6	6	0.647
control	queen	c17	1	7	1.43
control	workers	c17	2	7	1.25
control	queen	c18	3	7	1.332
control	workers	c18	4	7	0.829
control	queen	c19	5	7	1.057
control	workers	c19	6	7	0.857
control	queen	c17	1	8	0.613
control	workers	c17	2	8	0.859
control	queen	c18	3	8	0.697
control	workers	c18	4	8	0.372
control	queen	c19	5	8	0.431
control	workers	c19	6	8	1.184
control	queen	c17	1	9	0.533
control	workers	c17	2	9	0.767
control	queen	c18	3	9	0.549
control	workers	c18	4	9	0.522
control	queen	c19	5	9	0.716
control	workers	c19	6	9	1.182
control	queen	c17	1	10	0.544
control	workers	c17	2	10	1.147
control	queen	c18	3	10	0.665
control	workers	c18	4	10	0.554
control	queen	c19	5	10	0.931
control	workers	c19	6	10	1.111
Escovopsis	queen	c16	7	1	4.167
Escovopsis	workers	c16	8	1	4.142
Escovopsis	queen	c24	9	1	3.186
Escovopsis	workers	c24	10	1	2.742
Escovopsis	queen	c42	11	1	1.675
Escovopsis	workers	c42	12	1	3.506
Escovopsis	queen	c16	7	2	1.654
Escovopsis	workers	c16	8	2	1.921
Escovopsis	queen	c24	9	2	1.109
Escovopsis	workers	c24	10	2	0.916
Escovopsis	queen	c42	11	2	1.372
Escovopsis	workers	c42	12	2	1.786
Escovopsis	queen	c16	7	3	0.335
Escovopsis	workers	c16	8	3	1.195
Escovopsis	queen	c24	9	3	1.016
Escovopsis	workers	c24	10	3	0.922
Escovopsis	queen	c42	11	3	0.796
Escovopsis	workers	c42	12	3	1.473
Escovopsis	queen	c16	7	4	1.095
Escovopsis	workers	c16	8	4	0.859
Escovopsis	queen	c24	9	4	0.575
Escovopsis	workers	c24	10	4	0.619
Escovopsis	queen	c42	11	4	0.577
Escovopsis	workers	c42	12	4	1.16
Escovopsis	queen	c16	7	5	1.333
Escovopsis	workers	c16	8	5	1.168
Escovopsis	queen	c24	9	5	0.366
Escovopsis	workers	c24	10	5	1.051
Escovopsis	queen	c42	11	5	0.418
Escovopsis	workers	c42	12	5	1.058
Escovopsis	queen	c16	7	6	0.85
Escovopsis	workers	c16	8	6	1.941
Escovopsis	queen	c24	9	6	0.535
Escovopsis	workers	c24	10	6	0.916
Escovopsis	queen	c42	11	6	0.514
Escovopsis	workers	c42	12	6	0.429
Escovopsis	queen	c16	7	7	0.773
Escovopsis	workers	c16	8	7	1.132
Escovopsis	queen	c24	9	7	0.312
Escovopsis	workers	c24	10	7	1.575
Escovopsis	queen	c42	11	7	0.735
Escovopsis	workers	c42	12	7	0.663
Escovopsis	queen	c16	7	8	0.092
Escovopsis	workers	c16	8	8	NA
Escovopsis	queen	c24	9	8	0.206
Escovopsis	workers	c24	10	8	0.798
Escovopsis	queen	c42	11	8	0.076
Escovopsis	workers	c42	12	8	0.191
Escovopsis	queen	c16	7	9	0.25
Escovopsis	workers	c16	8	9	NA
Escovopsis	queen	c24	9	9	0.404
Escovopsis	workers	c24	10	9	1.044
Escovopsis	queen	c42	11	9	0.051
Escovopsis	workers	c42	12	9	0.887
Escovopsis	queen	c16	7	10	0.477
Escovopsis	workers	c16	8	10	NA
Escovopsis	queen	c24	9	10	0.441
Escovopsis	workers	c24	10	10	1.535
Escovopsis	queen	c42	11	10	0.674
Escovopsis	workers	c42	12	10	1.35
Escovopsioides	queen	c5	13	1	0.731
Escovopsioides	workers	c5	14	1	0.819
Escovopsioides	queen	c23	15	1	1.194
Escovopsioides	workers	c23	16	1	1.363
Escovopsioides	queen	c4	17	1	0.925
Escovopsioides	workers	c4	18	1	0.956
Escovopsioides	queen	c5	13	2	1.162
Escovopsioides	workers	c5	14	2	1.246
Escovopsioides	queen	c23	15	2	0.912
Escovopsioides	workers	c23	16	2	0.82
Escovopsioides	queen	c4	17	2	0.979
Escovopsioides	workers	c4	18	2	1.065
Escovopsioides	queen	c5	13	3	0.611
Escovopsioides	workers	c5	14	3	0.694
Escovopsioides	queen	c23	15	3	0.516
Escovopsioides	workers	c23	16	3	0.572
Escovopsioides	queen	c4	17	3	1.108
Escovopsioides	workers	c4	18	3	1.091
Escovopsioides	queen	c5	13	4	0.486
Escovopsioides	workers	c5	14	4	0.115
Escovopsioides	queen	c23	15	4	0.618
Escovopsioides	workers	c23	16	4	0.635
Escovopsioides	queen	c4	17	4	1.629
Escovopsioides	workers	c4	18	4	0.808
Escovopsioides	queen	c5	13	5	0.741
Escovopsioides	workers	c5	14	5	0.678
Escovopsioides	queen	c23	15	5	0.591
Escovopsioides	workers	c23	16	5	0.2
Escovopsioides	queen	c4	17	5	1.282
Escovopsioides	workers	c4	18	5	0.849
Escovopsioides	queen	c5	13	6	0.432
Escovopsioides	workers	c5	14	6	0.012
Escovopsioides	queen	c23	15	6	0.517
Escovopsioides	workers	c23	16	6	0.276
Escovopsioides	queen	c4	17	6	1.187
Escovopsioides	workers	c4	18	6	0.911
Escovopsioides	queen	c5	13	7	0.412
Escovopsioides	workers	c5	14	7	0.551
Escovopsioides	queen	c23	15	7	0.92
Escovopsioides	workers	c23	16	7	0.937
Escovopsioides	queen	c4	17	7	1.363
Escovopsioides	workers	c4	18	7	1.377
Escovopsioides	queen	c5	13	8	0.299
Escovopsioides	workers	c5	14	8	0.418
Escovopsioides	queen	c23	15	8	0.238
Escovopsioides	workers	c23	16	8	0.037
Escovopsioides	queen	c4	17	8	0.453
Escovopsioides	workers	c4	18	8	0.013
Escovopsioides	queen	c5	13	9	0.156
Escovopsioides	workers	c5	14	9	0.164
Escovopsioides	queen	c23	15	9	0.079
Escovopsioides	workers	c23	16	9	0.058
Escovopsioides	queen	c4	17	9	0.24
Escovopsioides	workers	c4	18	9	0.428
Escovopsioides	queen	c5	13	10	0.284
Escovopsioides	workers	c5	14	10	0.356
Escovopsioides	queen	c23	15	10	0.459
Escovopsioides	workers	c23	16	10	0.707
Escovopsioides	queen	c4	17	10	0.624
Escovopsioides	workers	c4	18	10	0.703
Trichoderma	queen	c25	19	1	4.163
Trichoderma	workers	c25	20	1	2.328
Trichoderma	queen	c20	21	1	1.534
Trichoderma	workers	c20	22	1	2.678
Trichoderma	queen	c21	23	1	0.921
Trichoderma	workers	c21	24	1	1.315
Trichoderma	queen	c25	19	2	1.212
Trichoderma	workers	c25	20	2	1.683
Trichoderma	queen	c20	21	2	1.255
Trichoderma	workers	c20	22	2	1.514
Trichoderma	queen	c21	23	2	1.111
Trichoderma	workers	c21	24	2	0.7
Trichoderma	queen	c25	19	3	0.784
Trichoderma	workers	c25	20	3	0.964
Trichoderma	queen	c20	21	3	0.923
Trichoderma	workers	c20	22	3	1.169
Trichoderma	queen	c21	23	3	0.658
Trichoderma	workers	c21	24	3	1.197
Trichoderma	queen	c25	19	4	0.608
Trichoderma	workers	c25	20	4	0.317
Trichoderma	queen	c20	21	4	0.784
Trichoderma	workers	c20	22	4	0.78
Trichoderma	queen	c21	23	4	0.753
Trichoderma	workers	c21	24	4	0.772
Trichoderma	queen	c25	19	5	0.978
Trichoderma	workers	c25	20	5	0.706
Trichoderma	queen	c20	21	5	0.819
Trichoderma	workers	c20	22	5	1.036
Trichoderma	queen	c21	23	5	1.112
Trichoderma	workers	c21	24	5	0.435
Trichoderma	queen	c25	19	6	0.571
Trichoderma	workers	c25	20	6	0.284
Trichoderma	queen	c20	21	6	0.651
Trichoderma	workers	c20	22	6	0.712
Trichoderma	queen	c21	23	6	0.615
Trichoderma	workers	c21	24	6	0.761
Trichoderma	queen	c25	19	7	0.893
Trichoderma	workers	c25	20	7	0.542
Trichoderma	queen	c20	21	7	1.076
Trichoderma	workers	c20	22	7	0.786
Trichoderma	queen	c21	23	7	0.751
Trichoderma	workers	c21	24	7	1.152
Trichoderma	queen	c25	19	8	0.424
Trichoderma	workers	c25	20	8	0.752
Trichoderma	queen	c20	21	8	0.842
Trichoderma	workers	c20	22	8	0.444
Trichoderma	queen	c21	23	8	0.504
Trichoderma	workers	c21	24	8	0.407
Trichoderma	queen	c25	19	9	0.125
Trichoderma	workers	c25	20	9	1.029
Trichoderma	queen	c20	21	9	0.667
Trichoderma	workers	c20	22	9	0.338
Trichoderma	queen	c21	23	9	0.16
Trichoderma	workers	c21	24	9	0.42
Trichoderma	queen	c25	19	10	0.494
Trichoderma	workers	c25	20	10	1.197
Trichoderma	queen	c20	21	10	1.126
Trichoderma	workers	c20	22	10	0.647
Trichoderma	queen	c21	23	10	0.658
Trichoderma	workers	c21	24	10	0.543

## Sheet: Planilha2
Dia: 06/04/2017		Dia: 09/04/2017		Dia: 12/04/2017		Dia: 15/04/2017		Dia: 18/04/2017		Dia: 21/04/2017		Dia: 24/04/2017		Dia: 27/04/2017		Dia: 30/04/2017		Dia: 03/05/2017
tratamento	peso lixo	tratamento	peso lixo	tratamento	peso lixo	tratamento	peso lixo	tratamento	peso lixo	tratamento	peso lixo	tratamento	peso lixo	tratamento	peso lixo	tratamento	peso lixo	tratamento	peso lixo
T25Q-1	4.163	T25Q-1	1.212	T25Q-1	0.784	T25Q-1	0.608	T25Q-1	0.978	T25Q-1	0.571	T25Q-1	0.893	T25Q-1	0.424	T25Q-1	0.125	T25Q-1	0.494
T25W-1	2.328	T25W-1	1.683	T25W-1	0.964	T25W-1	0.317	T25W-1	0.706	T25W-1	0.284	T25W-1	0.542	T25W-1	0.752	T25W-1	1.029	T25W-1	1.197
T25G-1		T25G-1		T25G-1		T25G-1		T25G-1		T25G-1		T25G-1		T25G-1		T25G-1		T25G-1
C18Q-1	1.48	C18Q-1	0.671	C18Q-1	1.254	C18Q-1	1.339	C18Q-1	0.616	C18Q-1	0.528	C18Q-1	1.332	C18Q-1	0.697	C18Q-1	0.549	C18Q-1	0.665
C18W-1	1.855	C18W-1	0.815	C18W-1	1.039	C18W-1	0.989	C18W-1	0.709	C18W-1	0.755	C18W-1	0.829	C18W-1	0.372	C18W-1	0.522	C18W-1	0.554
C18G-1		C18G-1		C18G-1		C18G-1		C18G-1		C18G-1		C18G-1		C18G-1		C18G-1		C18G-1
E16Q-1	4.167	E16Q-1	1.654	E16Q-1	0.335	E16Q-1	1.095	E16Q-1	1.333	E16Q-1	0.85	E16Q-1	0.773	E16Q-1	0.092	E16Q-1	0.25	E16Q-1	0.477
E16W-1	4.142	E16W-1	1.921	E16W-1	1.195	E16W-1	0.859	E16W-1	1.168	E16W-1	1.941	E16W-1	1.132	E16W-1	morto	E16W-1	morto	E16W-1	morto
E16G-1		E16G-1		E16G-1		E16G-1		E16G-1		E16G-1		E16G-1		E16G-1		E16G-1		E16G-1
O5Q-1	0.731	O5Q-1	1.162	O5Q-1	0.611	O5Q-1	0.486	O5Q-1	0.741	O5Q-1	0.432	O5Q-1	0.412	O5Q-1	0.299	O5Q-1	0.156	O5Q-1	0.284
O5W-1	0.819	O5W-1	1.246	O5W-1	0.694	O5W-1	0.115	O5W-1	0.678	O5W-1	0.012	O5W-1	0.551	O5W-1	0.418	O5W-1	0.164	O5W-1	0.356
O5G-1		O5G-1		O5G-1		O5G-1		O5G-1		O5G-1		O5G-1		O5G-1		O5G-1		O5G-1
C17Q-2	0.557	C17Q-2	0.501	C17Q-2	1.065	C17Q-2	0.778	C17Q-2	1.187	C17Q-2	0.663	C17Q-2	1.43	C17Q-2	0.613	C17Q-2	0.533	C17Q-2	0.544
C17W-2	1.085	C17W-2	0.998	C17W-2	0.843	C17W-2	0.924	C17W-2	0.863	C17W-2	1.08	C17W-2	1.25	C17W-2	0.859	C17W-2	0.767	C17W-2	1.147
C17G-2		C17G-2		C17G-2		C17G-2		C17G-2		C17G-2		C17G-2		C17G-2		C17G-2		C17G-2
O23Q-2	1.194	O23Q-2	0.912	O23Q-2	0.516	O23Q-2	0.618	O23Q-2	0.591	O23Q-2	0.517	O23Q-2	0.92	O23Q-2	0.238	O23Q-2	0.079	O23Q-2	0.459
O23W-2	1.363	O23W-2	0.82	O23W-2	0.572	O23W-2	0.635	O23W-2	0.2	O23W-2	0.276	O23W-2	0.937	O23W-2	0.037	O23W-2	0.058	O23W-2	0.707
O23G-2		O23G-2		O23G-2		O23G-2		O23G-2		O23G-2		O23G-2		O23G-2		O23G-2		O23G-2
E24Q-2	3.186	E24Q-2	1.109	E24Q-2	1.016	E24Q-2	0.575	E24Q-2	0.366	E24Q-2	0.535	E24Q-2	0.312	E24Q-2	0.206	E24Q-2	0.404	E24Q-2	0.441
E24W-2	2.742	E24W-2	0.916	E24W-2	0.922	E24W-2	0.619	E24W-2	1.051	E24W-2	0.916	E24W-2	1.575	E24W-2	0.798	E24W-2	1.044	E24W-2	1.535
E24G-2		E24G-2		E24G-2		E24G-2		E24G-2		E24G-2		E24G-2		E24G-2		E24G-2		E24G-2
T20Q-2	1.534	T20Q-2	1.255	T20Q-2	0.923	T20Q-2	0.784	T20Q-2	0.819	T20Q-2	0.651	T20Q-2	1.076	T20Q-2	0.842	T20Q-2	0.667	T20Q-2	1.126
T20W-2	2.678	T20W-2	1.514	T20W-2	1.169	T20W-2	0.78	T20W-2	1.036	T20W-2	0.712	T20W-2	0.786	T20W-2	0.444	T20W-2	0.338	T20W-2	0.647
T20G-2		T20G-2		T20G-2		T20G-2		T20G-2		T20G-2		T20G-2		T20G-2		T20G-2		T20G-2
C19Q-3	0.478	C19Q-3	0.335	C19Q-3	0.638	C19Q-3	0.854	C19Q-3	0.959	C19Q-3	0.67	C19Q-3	1.057	C19Q-3	0.431	C19Q-3	0.716	C19Q-3	0.931
C19W-3	0.635	C19W-3	0.467	C19W-3	0.835	C19W-3	0.426	C19W-3	0.536	C19W-3	0.647	C19W-3	0.857	C19W-3	1.184	C19W-3	1.182	C19W-3	1.111
C19G-3		C19G-3		C19G-3		C19G-3		C19G-3		C19G-3		C19G-3		C19G-3		C19G-3		C19G-3
E42Q-3	1.675	E42Q-3	1.372	E42Q-3	0.796	E42Q-3	0.577	E42Q-3	0.418	E42Q-3	0.514	E42Q-3	0.735	E42Q-3	0.076	E42Q-3	0.051	E42Q-3	0.674
E42W-3	3.506	E42W-3	1.786	E42W-3	1.473	E42W-3	1.16	E42W-3	1.058	E42W-3	0.429	E42W-3	0.663	E42W-3	0.191	E42W-3	0.887	E42W-3	1.35
E42G-3		E42G-3		E42G-3		E42G-3		E42G-3		E42G-3		E42G-3		E42G-3		E42G-3		E42G-3
T21Q-3	0.921	T21Q-3	1.111	T21Q-3	0.658	T21Q-3	0.753	T21Q-3	1.112	T21Q-3	0.615	T21Q-3	0.751	T21Q-3	0.504	T21Q-3	0.16	T21Q-3	0.658
T21W-3	1.315	T21W-3	0.7	T21W-3	1.197	T21W-3	0.772	T21W-3	0.435	T21W-3	0.761	T21W-3	1.152	T21W-3	0.407	T21W-3	0.42	T21W-3	0.543
T21G-3		T21G-3		T21G-3		T21G-3		T21G-3		T21G-3		T21G-3		T21G-3		T21G-3		T21G-3
O4Q-3	0.925	O4Q-3	0.979	O4Q-3	1.108	O4Q-3	1.629	O4Q-3	1.282	O4Q-3	1.187	O4Q-3	1.363	O4Q-3	0.453	O4Q-3	0.24	O4Q-3	0.624
O4W-3	0.956	O4W-3	1.065	O4W-3	1.091	O4W-3	0.808	O4W-3	0.849	O4W-3	0.911	O4W-3	1.377	O4W-3	0.013	O4W-3	0.428	O4W-3	0.703
O4G-3		O4G-3		O4G-3		O4G-3		O4G-3		O4G-3		O4G-3		O4G-3		O4G-3		O4G-3
